# Supplementary material for: Exploring the experiences of women living with metastatic breast cancer [MBC]: A systematic review of qualitative evidence
Source: PLoS One. 2024 Jan 5;19(1):e0296384. doi: 10.1371/journal.pone.0296384 (PMC10769043; doi:10.1371/journal.pone.0296384)
Supplement: S1 Table — (ODT) [file pone.0296384.s001.odt]

S1table: The seven steps of ‘best fit’ framework technique.

Step 1 
Review question
What are the experiences of women living with metastatic breast cancer?
Step 2

Search of databases: Data bases were searched to identify relevant primary studies with the help of an information specialist; twenty-two studies were identified.  

Simultaneously reviewed/ searched this literature for suitable models/theories/ framework – using BeHEMOTH template. ‘Best fit’ framework was identified 
Step 3 

Extracted data from study characteristics CASP A quality appraisal was conducted using an adapted qualitative Critical Appraisal Skills Programme [CASP] checklist/tool

Best fit framework - A priori framework identified -The Adversity, Restoration, Compatibility [ARC] Conceptual framework for living with & beyond cancer, by Le Boutiller et al. [2019] was identified as the most suitable Framework

Step 4

Evidence was coded from included studies against the ARC conceptual Framework within an adapted google form.

Step 5 
A black background with a black square

Description automatically generated with medium confidence
Thematic synthesis was undertaken - new themes emerged 
Step 6
A black background with a black square

Description automatically generated with medium confidence
New framework: RAAW; The Conceptual Framework for women living with MBC [adapted from ARC]. Reality & Adversity: A diagnosis of MBC; Adjustment: Living with MBC; Wellbeing: Awareness, meaning engagement [RAAW; MBC].  
Step 7 
A black background with a black square

Description automatically generated with medium confidence
Assessing confidence in the review findings -The GRADE CERQual approach: GRAD CERqual methodological limitations tested in total ten findings from this review; five were deemed to have high confidence in the review findings, four were considered to have moderate confidence, one finding had a result of low confidence.


Booth, A, Carroll, C. How to build up the actionable knowledge base: the role of "best fit" framework synthesis for studies of improvement in healthcare’, BMJ Quality & Safety, [2015]. 24[11], 700 –708. http://doi.org/10.1136/bmjqs-2014-003642
