# Supplementary material for: Exploring the experiences of women living with metastatic breast cancer [MBC]: A systematic review of qualitative evidence
Source: PLoS One. 2024 Jan 5;19(1):e0296384. doi: 10.1371/journal.pone.0296384 (PMC10769043; doi:10.1371/journal.pone.0296384)
Supplement: S2 Table — (ODT) [file pone.0296384.s002.odt]

S2 table: The SPICE Framework  

Settings
Any setting: Hospital, oncology, palliative care units, home, community settings outpatients of Oncology/Palliative Care Units. 
Population perspective 
Women over the age of 18 diagnosed with MBC.
Intervention/phenomenon of interest
Women living with MBC.
Comparison
Potential comparison across age, geography/location, socio-economic factors, low high-income countries.  
Evaluation 
Attitudes, perceptions, and experiences, of living with metastatic breast cancer.
