# Supplementary material for: Exploring the experiences of women living with metastatic breast cancer [MBC]: A systematic review of qualitative evidence
Source: PLoS One. 2024 Jan 5;19(1):e0296384. doi: 10.1371/journal.pone.0296384 (PMC10769043; doi:10.1371/journal.pone.0296384)
Supplement: S3 Table — (ODT) [file pone.0296384.s003.ODT]

S3 table: Criteria for Inclusion and Exclusion. 
Criteria for selection
Included
Excluded
Types of research papers
Publication of primary research 
Systematic, integrative & literature reviews, QES, & descriptive a research papers.

Types of studies

Qualitative studies on women’s experiences of living with MBC, with adult female population exploring the physical, psychological, emotional, practical aspects of an MBC diagnoses. 
Primary studies that use qualitative designs, e.g. case studies, phenomenology, ethnography, qualitative process evaluations & grounded theory studies. 
Primary qualitative studies that utilise qualitative research methods for data collection.
Data analysis using qualitative methods, e.g. framework analysis, thematic analysis, grounded theory. Mixed or “hybrid” studies that include qualitative information on the experience’s perceptions, attitudes, understanding or comprehension of women living with metastatic breast cancer [collected by interview, focus group, case study or other qualitative methods].
Studies that use open text on a questionnaire with the data analysed qualitatively Qualitative studies looking at women diagnosed with breast cancer where the experience of those with metastatic disease is significant. 
Grey literature reports of dissertations/theses.
Reported in English  

Quantitative studies that data is collected utilising qualitative methods [e.g open-ended survey questions]
Studies that concentrate on non-MBC /or cancer of the breast in men 
Studies with a paediatric population [children or adolescent] Individual’s male, females under the age of 18, 
Studies on other types of cancer experiences of individuals or/ with advanced chronic disease other than breast cancer 
Studies that are researching the biological medical management of the disease, although if the emphasis of the study is on the individual experience of treatment, these will be included.

Types of participants
Women >18yrs: diagnosed with MBC
Women <18yrs, Men, children
Types of Settings
 Any setting hospital – oncology palliative care units, home  community settings

Types of Outcomes
Experiences, perception, attitude, views, opinion, belief, understanding, recognition, comprehension 
Outcomes measured using quantitative methods  
Time restrictions
 2010- 2022
Any studies outside of this time limit 
