# Supplementary material for: Exploring the experiences of women living with metastatic breast cancer [MBC]: A systematic review of qualitative evidence
Source: PLoS One. 2024 Jan 5;19(1):e0296384. doi: 10.1371/journal.pone.0296384 (PMC10769043; doi:10.1371/journal.pone.0296384)
Supplement: S4 Table — (ODT) [file pone.0296384.s004.odt]

# S4 table: Search Strings
S1 “metastatic breast cancer” OR "advanced breast cancer" OR “stage 4 breast cancer" OR "secondary breast cancer" OR "incurable breast cancer" OR "chronic breast cancer" OR "terminal breast cancer” OR “life-limiting breast cancer diagnosis" OR "terminal breast cancer diagnosis" OR ‘Palliative care and metastatic breast cancer’ OR ‘metastatic breast tumour’ OR “metastatic breast tumor” OR "metastatic breast carcinoma."
OR
S2 “metastatic breast neoplasm” OR "Advanced breast neoplasm" OR "stage 4 breast neoplasm" OR "secondary breast neoplasm" OR "incurable breast neoplasm" OR "chronic breast neoplasm" OR "terminal breast neoplasm" OR "breast neoplasm" OR "life-limiting breast neoplasm diagnosis" OR "terminal breast neoplasm diagnosis" OR “recurrent breast neoplasm" OR “terminal breast neoplasm.”

S3 “Women’s* Experience* OR “perception” OR “perceive” OR “attitude*” OR “views” OR “opinion*” OR “belief” OR “Understanding” OR “recognition” OR “comprehension.”

S4 “Qualitative research” OR “qualitative study” OR “qualitative methods” OR “qualitative design” OR “mixed-method” OR “observation” OR “focus group*” OR Interview* OR Phenomen* OR hermeneutic* OR ethnography* OR “grounded theory” OR “thematic analysis” OR narrative OR “case study.”
Limits	January 2010 – December 2022 Full text, peer-reviewed research papers English language 
