# Supplementary material for: Exploring the experiences of women living with metastatic breast cancer [MBC]: A systematic review of qualitative evidence
Source: PLoS One. 2024 Jan 5;19(1):e0296384. doi: 10.1371/journal.pone.0296384 (PMC10769043; doi:10.1371/journal.pone.0296384)
Supplement: S5 Table — (ODT) [file pone.0296384.s005.odt]

S5 table: Characteristics of included studies.
Study No
Author
Year
Country
Design/Method
Sample
Analysis 
Study focus


Adler et al. 

[2019]
USA
A qualitative phenomenological study
63 Women with MBC in receipt of low wage 
Qualitative thematic analysis
This study focused on females with MBC who were inadequately provided with medical care in the community setting.

Ahmad et al. 

[2011]
Malaysia
Qualitative descriptive 
3 Muslim women with MBC
Interviews were analysed using a constant comparative method
The focus of the study was to reveal the meaning of living with MBC via a narrative description, the role spirituality plays in coping with MBC for Muslim women. 

Alfieri et al. 
[2022]
Italy 
Qualitative study 
9 women with MBC, between 36-74 years old
Semi-structured interviews were analysed using Braun Clark step by step process
The study focus was to achieve an in depth understanding of patients’ needs related to the MBC care pathway 


Bergqvist & Strang 
[2017]
Sweden
A qualitative study using semi-structured interviews
20 women with MBC on at least 2nd -8th line of palliative chemotherapy 
Seven steps of phenomenological analysis. Utilising a second-order perspective
The focus of this study was to explore the experiences of women with MBC on palliative chemotherapy. 


Chen et al. 


[2014]
Canada
A qualitative descriptive design
A purposive sample of 10 women aged 31-69. Living with MBC for three months - 4 years 
Qualitative content analysis.
To investigate the changed functional ability of women socially with MBC 


Study No
Author
Year
Country
Design/Method
Sample
Analysis 
Study Focus

Ginter 


[2020]
USA
A cross-sectional qualitative study. Phenomenology life course theory scaffolded the interviews. 
Purposive sampling was utilised with nine women under the age of 41 years old diagnosed with MBC.
Phenomenological qualitative analysis using LCT to guide analysis.
To understand the lived experience of young women with a diagnosis of MBC. 

Ginter 
[2022]
USA
A cross-sectional qualitative study. Phenomenology life course theory scaffolded the interviews.
Purposive sampling of nine women.
Phenomenological qualitative analysis using LCT to guide analysis.
To understand how young women with MBC describe the lived experience of social and personal relationships after an MBC diagnosis

Greco 
[2022]
UK & France

The comparison of experiences of patients in UK France with MBC in-depth interviews with patients with MBC
Interviewees contacted via medical institutions open ended semi- structured interviews with 10 patients with MBC
Exploration & impact of MBC diagnosis; the differences between the primary & secondary diagnosis & their relationship with medical professionals; MBC on everyday life.
Analyse how experiences & subjectivities of patients with MBC in the UK & France are characterised by complex uncertainties that cause life disruptions that are impossible to mend 


Study No
Author
Year
Country
Design/Method
Sample
Analysis 
Study Focus

Guité-Verret & Vachon  

[2021]
Canada
Interpretative phenomenological analysis
4 women living with MBC
IPA analysis 
To better understand the experience of four women with incurable metastatic breast cancer the metaphors they used in personal cancer blogs

Guo et al.
[2022]
China
A hermeneutic phenomenological study 
20 Chinese women 
Thematic analysis
The qualitative experiences & coping mechanisms of women with MBC undergoing chemotherapy in Beijing.

Kemp et al. 
[2018]
Australia
Two qualitative studies.
Study [i] 21 women with MBC – telephone interviews 
 Study [ii] 15 women engaged with an online intervention
Thematic analysis
Using framework method.
Study [i] focus was to address if women with MBC could be supported utilising an online forum to gain informational support [ii] was an online intervention specifically created for women with an early diagnosis of breast cancer beneficial for women with MBC.

Krigel et al. 
[2014]
USA
Qualitative study using focus groups 
A purposive sample of 15 women with 
A diagnosis of MBC.
Qualitative content analysis using Interpretive Phenomenology analysis. 
To develop supportive interventions, & improve care for women with MBC

Lalayiannis et al. 
[2016]
UK
A qualitative study 
A purposive sample of 7 women living with secondary breast cancer. 
Interpretive Phenomenological 
Analysis.
Exploring how women with MBC perceive/understand their illness, how they inform their teenage children [12-19 yrs.] of their prognosis.

Study No
Author
Year
Country
Design/Method
Sample
Analysis 
Study Focus

Lee Mortensen et al. 
[2018]
Denmark
Qualitative Study 
18 women were interviewed via five qualitative focus group interviews
Content analysis a constructivist approach.
The focus of the study was to explore the supportive requirements of health-related quality of life [HRQol] of females with MBC, long-term in Denmark.

Lewis et al. 
[2015]
Australia
Qualitative approach
18 females with were enrolled from a cross-sectional research project on the physical fitness of women with MBC. Semi-structured interviews were undertaken 
Thematic analysis 
The study focus: To ascertain informational support requirements of women with MBC. 

Lewis et al. 
[2016]
Australia

Qualitative social constructionist approach. 
Semi-structured interviews with A purposive sample of 18 women living with MBC
Constructivist approach to thematic analysis 
The study focus was on how women learn to live well with MBC.

Lewis et al 
[2021]
Australia

Qualitative constructionist approach.
A purposive sample of 38 women living with MBC
Constructivist approach to thematic analysis
Aim: to explore how the experiences of women with MBC give meaning to choice in relation to their health. 

Lundquist 

[2018]
USA
A qualitative study [thesis] using a hermeneutic phenomenological approach 
A purposive sample of 12 young women aged between 25-39yrs old with a diagnosis of MBC. 
Van Manen method of manual coding reading transcripts repeatedly was undertaken.

The focus of the study is the meaning young women living with MBC [ages 25-39 years] give to everyday living.

Study No
Author
Year
Country
Design/Method
Sample
Analysis 
Study Focus

Lundquist et al. 


[2020]
USA
A qualitative study using a hermeneutic phenomenological approach
A secondary qualitative analysis of 21 semi-structured interviews of 12 young women living with MBC. Based on the theme ‘I am still a mom’
Qualitative analysis of the theme ‘I’m still a mom’ using van Manen's hermeneutic phenomenology approach. 
The focus of the study, was to glean a richer understanding of the experience of being a young mother living with MBC.

Maree & Mulonda 
[2015]
South Africa
A descriptive qualitative design.
10 women living with MBC
Thematic analysis
Zambian women’s experience of living with MBC

McClelland
[2015]
USA
A qualitative descriptive study. This study is part of a more extensive study relating to the quality of life of women diagnosed with MBC
32 women diagnosed with MBC aged 35-77yrs old
Thematic analysis
The study focused on exploring women living with MBC descriptions of support they required to aid their sexual quality of life in palliative care. 

Mosher et al. 
[2013]
USA
A qualitative study Trial design was published previously 
44 women completed expressive writing essays 
Theoretical thematic analysis coding of 176 essays
To identify concerns amongst distressed women with MBC & to highlight complex, physical, psychological anguish & practical considerations.

Study No
Author
Year
Country
Design/Method
Sample
Analysis 
Study Focus

Mosher et al. 

[2016]
USA
Qualitative study 
25 women with stage IV breast cancer were interviewed using semi-structured interviews
Thematic analysis 
Explore women with MBC perceptions of symptom importance

Oostra et al. 
[2020]  
USA
An exploratory qualitative study 
Semi-structured interviews were undertaken with 21 women with a diagnosis of MBC on an eHealth platform
Team-based Content analysis
To qualitatively assess the dietary concerns of women with MBC & explore ways to address these problems with an e-Health platform 

Pacsi 

[2015]
USA
Descriptive phenomenological study
A purposive sample of 6 American women of Dominican descent living with MBC.
The data was analysed using Giorgi’s [1999, 2005] 5 step human scientific method 
Gain deeper insight into a subgroup of Hispanics living with MBC

Study No
Author
Year
Country
Design/Method
Sample
Analysis 
Study Focus

Reed & Corner 
[2015]
UK
Longitudinal mixed methods study.
235 women were recruited for a national questionnaire survey results are reported elsewhere. Ten women from the two hundred thirty-five consented to participate in this longitudinal study.

10 women with MBC aged 40 -78yrs of age. 8 women were Interviewed three times & 2 women were interviewed twice over 12 months using a qualitative approach
Holistic content analysis approach.
Investigate the illness trajectory of MBC using a framework of chronic illness model 

Schulman-Green 
[2011]
USA
An exploratory qualitative study.
Semi-structured interviews were undertaken of a purposive sample of 15 women with MBC
Coding analysis of Concepts themes
To describe self-management preferences & practices of women with MBC during transitions within the disease trajectory.

Smith et al. 
[2022]
Australia
Interpretative social constructionist approach
Semi-structured interviews with 38 women living with MBC.
A constructivist approach to thematic analysis
Explore women’s experience of supportive care from breast care nurses
