# Supplementary material for: Exploring the experiences of women living with metastatic breast cancer [MBC]: A systematic review of qualitative evidence
Source: PLoS One. 2024 Jan 5;19(1):e0296384. doi: 10.1371/journal.pone.0296384 (PMC10769043; doi:10.1371/journal.pone.0296384)
Supplement: S6 Table — (ODT) [file pone.0296384.s006.odt]

S6 table: Critical Appraisal Skills Programme [CASP] checklist/tool
Study ID
Was the context described?
Was the sampling strategy appropriate & described?
Was the data collection strategy appropriate & described?
Was the data analysis appropriate &  described?
Were the findings supported by evidence?
Is there evidence of researcher reflexivity?
Have ethical issues been taken into consideration?
Overall assessment of methodological limitations

Adler et al. 2019
ü
û
ü
ü
ü
û
ü
Minor to moderate concerns 
Ahmad et al. 2011
ü
û
ü
û
ü
û
û
Moderate to serious concerns 
Alfieri et al. 2022
ü
ü
ü
ü
ü
û
ü
No to very minor concerns
Bergqvist & Strang 2017
ü
ü
ü
ü
ü
û
ü
No to very minor concerns 
Chen et al. 2014
ü
ü
ü
ü
ü
û
ü
No to very minor concerns 
Ginter 2020
ü
ü
ü
ü
ü
û
ü
No to very minor concerns
Ginter 2022
ü
ü
ü
ü
ü
û
ü
No to very minor concerns
Greco 2022
ü
ü
ü
û
ü
û
ü
No to very minor concerns
Guité-Verret  Vachon 2021
ü
ü
ü
ü
ü
ü
ü
No to very minor concerns
Guo et al. 2022
ü
ü
ü
ü
ü
ü
ü
No to very minor concerns

Study ID
Was the context described?
Was the sampling strategy appropriate & described?
Was the data collection strategy appropriate & described?
Was the data analysis appropriate & described?
Were the findings supported by evidence?
Is there evidence of researcher reflexivity?
Have ethical issues been taken into consideration?
Overall assessment of methodological limitations

Kemp et al. 2018
ü
ü
ü
ü
ü
û
ü
No to very minor concerns
Kringel et al. 2014
ü
ü
ü
ü
ü
û
ü
No to very minor concerns
Lalayiannis et al.  2016
ü
û
ü
ü
ü
ü
ü
No to very minor concerns
Lee Mortensen et al. 2018
ü
ü
ü
ü
ü
û
û
Minor to moderate concerns 
Lewis et al 2015
ü
û
ü
ü
ü
û
ü
No to very minor concerns
Lewis et al. 2016
ü
û
ü
ü
ü
û
ü
No to very minor concerns
Lewis et al  2021
ü
ü
ü
ü
ü
û
ü
No to very minor concerns
Lundquist 2018
ü
ü
ü
ü
ü
û
ü
No to very minor concerns
Lundquist et al. 2020
ü
û
ü
ü
ü
û
ü
Minor concerns
Maree  Mulonda 2015
ü
û
ü
ü
ü
û
ü
Minor concerns
Study ID
Was the context described?
Was the sampling strategy appropriate & described?
Was the data collection strategy appropriate & described?
Was the data analysis appropriate & described?
Were the findings supported by evidence?
Is there evidence of researcher reflexivity?
Have ethical issues been taken into consideration?
Overall assessment of methodological limitations

Mosher et al. 2016
ü
û
ü
ü
ü
û
ü
Minor to moderate concerns 
Mc Clelland 2015
ü
û
ü
ü
ü
û
ü
Minor concerns
Mosher et al. 2013
ü
ü
ü
ü
ü
û
ü
No to very minor concerns
Oostra et al. 2020
ü
ü
ü
ü
ü
û
ü
No to very minor concerns
Pacsi 2015
ü
ü
ü
ü
ü
ü
ü
No to very minor concerns
Reed & Corner 2015
ü
ü
ü
ü
ü
û
ü
No to very minor concerns 
Schulman-Green et al. 2011
ü
ü
ü
ü
ü
û
ü
No to very minor concerns
Smith et al. 2022 

ü
ü
ü
ü
ü
û
ü
No to very minor concerns
